# Supplementary material for: The senescence-associated secretome of Hedgehog-deficient hepatocytes drives MASLD progression
Source: J Clin Invest. 2024 Aug 27;134(19):e180310. doi: 10.1172/JCI180310 (PMC11444248; doi:10.1172/JCI180310)
Supplement: Supporting data values [file jci-134-180310-s008.xlsx]

## Sheet: Fig. 1C
Gli2	Gli2	F4-80	F4-80	α-SMA	α-SMA
Control	Smo KO	Control	Smo KO	Control	Smo KO
5.73833	5.28233	11.346	11.4282	1.5012	4.6305
7.88833	4.14867	9.1596	7.5304	1.06133	5.564
12.5793	5.46167	9.7414	10.0092	3.642	5.26125
10.1267	6.293	14.8337	14.1068	2.96575	3.93325
	2.73033	10.563	13.488	1.39867	6.4035
		6.91533	19.547	2.582	3.80175
		11.1597	22.522	1.743	9.5245
			17.5383	2.10325	8.50633
				2.39225	5.29575
					3.48525

## Sheet: Fig. 1D
ColⅠ	ColⅠ	Vimentin	Vimentin	Desmin	Desmin	p16	p16
Control	Smo KO	Control	Smo KO	Control	Smo KO	Control	Smo KO
1	28.7544	1	1.16268	1	13.3534	1	4.29256
0.982663	37.7379	0.860548	1.2112	1.01209	20.9515	1.2599	3.56378
4.9839	23.3041	0.428708	0.932704	10.7206	16.9302	2.71886	1.4788
1.04437	56.9017	0.395645	1.17244	0.719161	21.9101	0.957501	2.66837
1.79273	41.0767	0.364066	1.92453	8.81234	20.0912	0.716161	2.29686
5.05443	43.4455	0.714837	1.32643	9.04864	18.844	1.69495	2.24135
27.7951	77.9886	0.144631	0.392862	7.40353	23.1579	1.56288	0.92004

## Sheet: Fig. 1F
p21	p21	β-gal	β-gal	γH2AX	γH2AX	8OHDG	8OHDG
Control	Smo KO	Control	Smo KO	Control	Smo KO	Control	Smo KO
47.3333	86.3333	3.02	4.0842	22.7373	69.3283	47.865	55.057
41	60.6667	2.53325	6.16525	37.3553	65.5913	65.489	73.241
46.6667	91.6667	3.0828	5.2424	22.13	71.983	66.3463	91.559
43.6667	84	3.0736	7.247	8.818	54.2803	36.3443	88.3197
		2.34525	5.2705	55.99	76.6937	4.96367	92.916
		3	5.5318		71.6807		57.2343
		3.0636	4.56967

## Sheet: Fig. 1G
TUNEL	TUNEL	Oil Red O	Oil Red O	MDA	MDA	4-HNE	4-HNE
Control	Smo KO	Control	Smo KO	Control	Smo KO	Control	Smo KO
8.8082	26.4936	14.1206	15.6012	6.68765	21.4719	1202.43	2832.67
8.7616	18.9908	14.0244	17.974	5.24427	11.4817	3200.97	4582.61
7.238	19.3176	11.9068	20.0444	4.92732	9.24921	5101.5	6360.12
10.9512	21.6008	13.326	19.425	5.71743	9.10811	1766.09	5196.51
4.4632	19.7392	14.8188	19.2802	4.43018	8.73951	2146.49	5003.59
9.6102	17.3432	14.9526	18.0298	1.96932	5.71743	2410.5	5940.5
6.1964	22.2228	12.2992	21.3656	9.56612	3.5073	1124.34	3423.7
6.6576	17.2012	17.2438	26.153	9.05817	5.22688	2283.54	4463.98
9.7508	13.5936	12.5312	23.8384	1.67772	6.57832		6061.81
	15.5556				6.86413		5162.47

## Sheet: Fig. 2A
	Serum	Serum
	Control	Smo KO
TP	0.425956	0.189594
GDF15	0.232592	0.558536
ANGPTL3	0.216471	0.289781
TNF-α	0.5785	0.7045
IL-1α	0.5785	2.075
IL-1β	0.7545	1.585
IL-6	0.7795	1.0065
IL-15	0.767	1.346
GM-CSF	-0.226	0.843
M-CSF	0.254446	0.282146
MMP-2	0.274661	0.36696
MMP-3	0.260282	0.705446
Osteopontin	0.321314	0.348653
Chemerin	0.0656435	0.250697
CCL6	0.415402	0.978824
CCL21	0.335644	0.52392
CXCL9	0.0073243	0.0145547
CXCL13	0.492491	0.883998
LDLR	0.323757	0.416256
Adipsin	0.0651041	0.29764
Adiponectin	0.292605	0.377912
PCSK9	0.541857	0.701999

## Sheet: Fig. 2B
	Hepatocyte Conditioned medium	Hepatocyte Conditioned medium
	Control	Smo KO
TP	0.399154	0.053638
GDF15	0.307031	1.01436
FGF21	0.683964	0.392941
IL-6	0.18299	0.9399
IL-15	0.1766	0.2614
IL-33	0.0766	0.16178
CXCL2	1.04461	1.52767
CXCL11	0.1246	0.392
GM-CSF	0.0235	0.1144
IFN-γ	0.01873	0.0933
CCL6	0.113723	0.144175
CCL20	0.02181	0.1369
CCL21	0.02589	0.359
Chemerin	0.082441	0.096954
MMP-2	-0.00883	0.689
MMP-3	-0.00399	0.236
LDLR	-0.01978	0.361517
Leptin	0.1978	0.8526
PCSK9	0.122441	0.447062

## Sheet: Fig. 2C
Chow diet	Chow diet	CDA HFD	CDA HFD
Control	Smo KO	Control	Smo KO
1	0.879613	1.27522	0.558304
1.7706	0.651426	0.887296	0.529829
2.38604	1.06978	0.662088	0.506734

## Sheet: Fig. 2E
Control	Smo KO
21.397	10.276
19.307	8.95467
16.6393	13.142
25.3907	11.4513
25.7813

## Sheet: Fig. 2F
Control	Smo KO
1.70286	0.3358
1.1528	0.040941
1.32156	1.06753
1.00243	0.804716
1.52181	0.357064
0.770934	0.818593
2.42916	0.97635
1.50718	0.8722
0.317323	0.730808
	0.029827

## Sheet: Fig. 2H
TP	TP	TP	Nrf2	Nrf2	Nrf2	HO-1	HO-1	HO-1
Control	F0F1	F3F4	Control	F0F1	F3F4	Control	F0F1	F3F4
10.0507	3.85933	2.24633	28.3407	9.328	4.08	7.135	2.124	2.34933
16.077	3.63533	0.784667	21.2723	8.70933	3.52133	7.65333	2.54067	2.774
6.52067	6.368	0.652333	26.4313	8.89233	3.973	8.14133	2.39	3.523

[truncated: 31 more sheets: Fig. 3A, Fig. 3D, Fig. 3E, Fig. 3F, Fig. 4C, Fig. 4D, Fig. 4E, Fig. 4F, Fig. 4H, Fig. 4I, Fig. 4J, Fig. 5B, Fig. 5C, Fig. 5D, Fig. 5E, Fig. 5F, Fig. 5G, Fig. 5H, Supple Fig. 1D, Supple Fig. 2B …]
